# Supplementary material for: Organizing pneumonia of COVID-19: Time-dependent evolution and outcome in CT findings
Source: PLoS One. 2020 Nov 11;15(11):e0240347. doi: 10.1371/journal.pone.0240347 (PMC7657520; doi:10.1371/journal.pone.0240347)
Supplement: S1 File — (XLSX) [file pone.0240347.s006.xlsx]

## Sheet: Sheet8
Patient ID	Gender(1,male;2,female)	Age	Time oset(d)	CT date	Discharged date	Follow-up CT date after discharge	Pulmonary residuals(1,complete resolution;2,pulmonary residuals)	Course of disease	Recheck interval	Number of lesions	Number of involved lobes	Multiple lesions:1,yes;0,no	Right upper lobe	CT signs:0,no lesions;1,GGO;2,consolidation;3,GGO+consolidation;4,linear opacity;5,GGO+linear opacity;6,consolidation+linear opacity;7,with three signs	Ground glass morphology and pattern: 1. Round; 2. Linear; 3. Diffuse paving stones; 4. Subpleural distribution; 5. Cavitation	Air bronchus sign:0,no;1,yes	CT score	Right middle lobe	CT signs:0,no lesions;1,GGO;2,consolidation;3,GGO+consolidation;4,linear opacity;5,GGO+linear opacity;6,consolidation+linear opacity;7,with three signs	Ground glass morphology and pattern: 1. Round; 2. Linear; 3. Diffuse paving stones; 4. Subpleural distribution; 5. Cavitation	Air bronchus sign:0,no;1,yes	CT score	Right lower lobe	CT signs:0,no lesions;1,GGO;2,consolidation;3,GGO+consolidation;4,linear opacity;5,GGO+linear opacity;6,consolidation+linear opacity;7,with three signs	Ground glass morphology and pattern: 1. Round; 2. Linear; 3. Diffuse paving stones; 4. Subpleural distribution; 5. Cavitation	Air bronchus sign:0,no;1,yes	CT score	Left upper lobe	CT signs:0,no lesions;1,GGO;2,consolidation;3,GGO+consolidation;4,linear opacity;5,GGO+linear opacity;6,consolidation+linear opacity;7,with three signs	Ground glass morphology and pattern: 1. Round; 2. Linear; 3. Diffuse paving stones; 4. Subpleural distribution; 5. Cavitation	Air bronchus sign:0,no;1,yes	CT score	Left lower lobe	CT signs:0,no lesions;1,GGO;2,consolidation;3,GGO+consolidation;4,linear opacity;5,GGO+linear opacity;6,consolidation+linear opacity;7,with three signs	Ground glass morphology and pattern: 1. Round; 2. Linear; 3. Diffuse paving stones; 4. Subpleural distribution; 5. Cavitation	Air bronchus sign:0,no;1,yes	CT score	Total CT score
1	1	49	10	2020-01-29	2020-02-19	2020-03-03	2	31	13	4	4	1	1	3	4	1	3	0	0	0	0	0	1	1	4	0	2	1	1	1	0	1	1	6	0	1	1	7
2	1	42	8	2020-02-03	2020-02-18	2020-03-03	2	23	14	5	5	1	1	1	4	0	1	1	1	4	0	3	1	1	4	0	2	1	1	4	0	2	1	5	0	0	2	10
3	1	38	11	2020-02-03	2020-02-19	2020-03-16	2	27	26	3	3	1	0	0	0	0	0	0	0	0	0	0	1	3	0	1	1	1	3	0	1	1	1	3	0	1	1	3
4	1	25	11	2020-02-03	2020-02-09	2020-02-24	1	17	15	2	2	0	0	0	0	0	0	0	0	0	0	0	0	0	0	0	0	1	3	0	0	1	3	3	0	0	1	2
5	2	51	12	2020-02-05	2020-02-18	2020-03-04	1	25	15	3	3	1	0	0	0	0	0	1	3	0	1	1	3	7	0	1	1	1	3	0	0	1	0	0	0	0	0	3
6	2	41	14	2020-02-06	2020-02-19	2020-03-02	2	27	12	5	5	1	5	3	0	0	1	2	3	0	0	1	2	7	0	0	1	3	7	0	0	1	2	5	0	0	1	5
7	1	51	11	2020-01-29	2020-02-12	2020-02-26	2	25	14	5	5	1	1	1	1	0	1	3	3	0	0	1	2	7	0	1	2	2	3	0	1	2	3	7	0	0	1	7
8	1	27	8	2020-01-27	2020-02-13	2020-02-26	2	25	13	5	5	1	2	1	4	0	1	1	1	4	0	1	3	3	0	0	1	1	1	4	0	1	4	3	0	0	1	5
9	2	41	13	2020-01-29	2020-02-12	2020-02-21	2	27	9	5	5	1	6	3	4	0	2	3	7	0	0	1	4	7	0	1	2	1	1	4	0	1	5	6	0	1	2	8
10	1	22	11	2020-02-04	2020-02-15	2020-02-29	1	22	14	1	1	0	0	0	0	0	0	0	0	0	0	0	1	6	0	0	1	0	0	0	0	0	0	0	0	0	0	1
11	1	29	12	2020-02-03	2020-02-14	2020-03-03	1	23	18	5	3	1	5	1	4	0	2	1	0	0	0	0	1	1	2	0	1	2	1	1	0	1	1	4	0	0	0	4
12	1	55	8	2020-01-31	2020-02-21	2020-03-07	2	29	15	5	5	1	6	1	4	0	1	3	1	3	0	2	6	7	0	1	2	1	1	4	0	1	4	7	0	1	1	7
13	1	24	11	2020-02-06	2020-02-15	2020-03-02	2	20	16	5	5	1	1	1	1	0	2	4	1	1	0	1	4	7	0	0	1	2	1	1	0	1	4	5	0	0	2	7
14	2	41	8	2020-01-29	2020-02-13	2020-02-28	1	23	15	2	2	1	1	1	1	0	1	0	0	0	0	0	0	0	0	0	0	0	0	0	0	0	1	3	0	1	3	4
15	1	70	11	2020-02-05	2020-02-21	2020-03-06	2	27	14	5	5	1	3	7	4	1	2	2	2	0	1	1	3	7	0	1	1	4	1	4	0	1	3	6	0	0	1	6
16	2	45	10	2020-02-08	2020-02-22	2020-03-07	2	24	14	4	4	1	0	0	0	0	0	1	2	0	0	1	2	2	4	0	2	1	2	0	0	1	2	2	4	0	1	5
17	1	22	12	2020-02-07	2020-02-13	2020-02-29	1	18	16	2	2	1	0	0	0	0	0	0	0	0	0	0	1	5	0	0	1	1	6	0	0	1	0	0	0	0	0	2
18	2	47	11	2020-02-10	2020-02-16	2020-02-29	2	17	13	4	4	1	1	5	4	0	1	0	0	0	0	0	1	7	0	1	1	1	5	4	0	1	1	5	4	0	1	4
19	1	29	14	2020-02-04	2020-02-13	2020-02-27	2	23	14	2	2	1	0	0	0	0	0	0	0	0	0	0	1	7	0	1	1	0	0	0	0	0	1	7	0	1	3	4
20	1	32	11	2020-02-04	2020-02-21	2020-03-06	2	28	14	5	5	1	1	2	0	1	3	4	2	0	1	2	8	2	0	1	3	11	2	0	1	3	10	2	0	1	4	15
21	2	32	13	2020-02-04	2020-02-08	2020-02-27	2	17	19	2	2	1	0	0	0	0	0	0	0	0	0	0	1	6	0	0	1	0	0	0	0	0	2	4	0	0	1	2
22	2	44	11	2020-02-04	2020-02-09	2020-03-01	1	16	21	5	5	1	1	3	0	1	2	1	3	1,4	1	2	1	3	0	1	3	15	3	0	1	3	10	3	0	1	3	13
23	2	70	14	2020-02-12	2020-02-17	2020-03-04	2	19	16	4	4	1	1	1	4	0	1	0	0	0	0	0	1	3	4	1	2	1	3	4	0	1	1	3	4	0	1	5
